# Supplementary material for: Contribution of Oxidative Stress Induced by Sonodynamic Therapy to the Calcium Homeostasis Imbalance Enhances Macrophage Infiltration in Glioma Cells
Source: Cancers (Basel). 2022 Apr 18;14(8):2036. doi: 10.3390/cancers14082036 (PMC9027216; doi:10.3390/cancers14082036)
Supplement: Supplementary file 1 [file cancers-14-02036-s001.zip]

Archive with 3 entries (2 files):
- cancers-1654333-supplementary/
- cancers-1654333-supplementary/cancers-1654333-supplementary-figures.pdf
- cancers-1654333-supplementary/cancers-1654333-video.zip
